# Supplementary material for: Outer Membrane Vesicles Formed by Clinical Proteus mirabilis Strains May Be Incorporated into the Outer Membrane of Other P. mirabilis Cells and Demonstrate Lytic Properties
Source: Molecules. 2024 Oct 12;29(20):4836. doi: 10.3390/molecules29204836 (PMC11509992; doi:10.3390/molecules29204836)
Supplement: Supplementary file 1 [file molecules-29-04836-s001.zip]

Archive with 1 entries (1 files):
- molecules-3199174-supplementary.pdf
